# Supplementary material for: Experimental and Theoretical Screening for Green Solvents Improving Sulfamethizole Solubility
Source: Materials (Basel). 2021 Oct 9;14(20):5915. doi: 10.3390/ma14205915 (PMC8539550; doi:10.3390/ma14205915)
Supplement: Supplementary file 1 [file materials-14-05915-s001.zip]

Archive with 1 entries (1 files):
- materials-1387417-supplementary.pdf
